# Supplementary material for: GraphATT-DTA: Attention-Based Novel Representation of Interaction to Predict Drug-Target Binding Affinity
Source: Biomedicines. 2022 Dec 27;11(1):67. doi: 10.3390/biomedicines11010067 (PMC9855982; doi:10.3390/biomedicines11010067)
Supplement: Supplementary file 1 [file biomedicines-11-00067-s001.zip]

Archive with 1 entries (1 files):
- biomedicines-1972354-supplementary.pdf
